# Supplementary material for: Knockdown of VEGFB/VEGFR1 Signaling Promotes White Adipose Tissue Browning and Skeletal Muscle Development
Source: Int J Mol Sci. 2022 Jul 7;23(14):7524. doi: 10.3390/ijms23147524 (PMC9315609; doi:10.3390/ijms23147524)
Supplement: Supplementary file 1 [file ijms-23-07524-s001.zip]

Archive with 1 entries (1 files):
- ijms-1800910-supplementary.pdf
